# Supplementary material for: An empirical comparison of Bayesian modelling strategies for missing binary outcome data in network meta-analysis
Source: BMC Med Res Methodol. 2019 Apr 24;19:86. doi: 10.1186/s12874-019-0731-y (PMC6480793; doi:10.1186/s12874-019-0731-y)
Supplement: Supplementary file 4 — Analysed dataset of 29 network meta-analyses and selected empirical prior distributions for between-trial variance. (TXT 39 kb) [file 12874_2019_731_MOESM4_ESM.txt]

Additional file 4: Analysed dataset of 29 network meta-analyses and selected empirical prior distributions for between-trial variance  

## PART A: Dataset used in 'An empirical comparison of Bayesian modeling strategies for missing binary outcome data in network meta-analysis'

# tX: intervention identifier in arm X; rX: number of events in arm X; mX: number of missing outcome data in arm X; nX: number randomised in arm X.
# NMA.id: identifier for each network (29 in total; see, the references after Supplementary Table 3 in Additional file 1). 
# Keep.NMA: keep (i.e. 1) those networks with at least one closed loop that is not informed by multi-arm trials exclusively (in order to perform the node-splitting approach).
# Node.id: identifier for each network (17 in total) that can be analysed using the node-splitting approach.
# Extent of missing outcome data in each network in terms of prevalence and balance (4 categories; see, Section 3.1)

ID      t1	t2	t3	t4	r1	r2	r3	r4	m1	m2	m3	m4	n1	n2	n3	n4   NMA.id  Keep.NMA Node.id  Extent
1	6	1	NA	NA	24	24	NA	NA	0	0	NA	NA	64	56	NA	NA	1	1	1	low
2	6	7	NA	NA	32	40	NA	NA	0	0	NA	NA	56	57	NA	NA	1	1	1	low
3	6	5	NA	NA	53	54	NA	NA	4	3	NA	NA	90	94	NA	NA	1	1	1	low
4	6	8	NA	NA	14	49	NA	NA	5	14	NA	NA	34	77	NA	NA	1	1	1	low
5	6	1	NA	NA	31	37	NA	NA	8	13	NA	NA	49	52	NA	NA	1	1	1	low
6	6	1	NA	NA	17	16	NA	NA	1	1	NA	NA	30	30	NA	NA	1	1	1	low
7	6	2	NA	NA	19	21	NA	NA	3	2	NA	NA	49	48	NA	NA	1	1	1	low
8	6	5	NA	NA	30	29	NA	NA	4	3	NA	NA	51	49	NA	NA	1	1	1	low
9	6	2	NA	NA	29	28	NA	NA	1	3	NA	NA	40	48	NA	NA	1	1	1	low
10	6	11	NA	NA	127	132	NA	NA	6	0	NA	NA	207	205	NA	NA	1	1	1	low
11	6	3	NA	NA	31	33	NA	NA	0	0	NA	NA	109	108	NA	NA	1	1	1	low
12	7	5	NA	NA	109	51	NA	NA	12	0	NA	NA	200	100	NA	NA	1	1	1	low
13	7	5	NA	NA	17	11	NA	NA	1	5	NA	NA	39	31	NA	NA	1	1	1	low
14	7	1	NA	NA	86	91	NA	NA	1	2	NA	NA	149	153	NA	NA	1	1	1	low
15	11	3	NA	NA	116	117	NA	NA	1	0	NA	NA	137	133	NA	NA	1	1	1	low
16	11	5	NA	NA	12	8	NA	NA	2	3	NA	NA	18	18	NA	NA	1	1	1	low
17	11	1	NA	NA	74	66	NA	NA	12	13	NA	NA	139	136	NA	NA	1	1	1	low
18	11	8	NA	NA	48	39	NA	NA	1	4	NA	NA	78	79	NA	NA	1	1	1	low
19	11	2	NA	NA	117	114	NA	NA	5	2	NA	NA	176	170	NA	NA	1	1	1	low
20	11	1	NA	NA	72	60	NA	NA	2	6	NA	NA	128	126	NA	NA	1	1	1	low
21	11	8	NA	NA	65	52	NA	NA	3	13	NA	NA	130	128	NA	NA	1	1	1	low
22	11	5	NA	NA	106	104	NA	NA	2	5	NA	NA	147	152	NA	NA	1	1	1	low
23	11	1	NA	NA	38	34	NA	NA	6	14	NA	NA	99	98	NA	NA	1	1	1	low
24	11	5	NA	NA	39	28	NA	NA	6	4	NA	NA	66	67	NA	NA	1	1	1	low
25	11	5	NA	NA	4	6	NA	NA	1	2	NA	NA	9	13	NA	NA	1	1	1	low
26	9	5	NA	NA	49	55	NA	NA	0	0	NA	NA	126	127	NA	NA	1	1	1	low
27	9	5	NA	NA	46	51	NA	NA	20	20	NA	NA	79	89	NA	NA	1	1	1	low
28	9	3	NA	NA	27	33	NA	NA	5	10	NA	NA	47	54	NA	NA	1	1	1	low
29	9	5	NA	NA	60	79	NA	NA	6	6	NA	NA	150	150	NA	NA	1	1	1	low
30	9	2	NA	NA	16	17	NA	NA	5	3	NA	NA	25	24	NA	NA	1	1	1	low
31	9	3	NA	NA	73	95	NA	NA	42	25	NA	NA	177	173	NA	NA	1	1	1	low
32	9	5	NA	NA	14	19	NA	NA	5	1	NA	NA	22	21	NA	NA	1	1	1	low
33	2	10	NA	NA	67	78	NA	NA	9	4	NA	NA	118	122	NA	NA	1	1	1	low
34	2	8	NA	NA	26	31	NA	NA	0	1	NA	NA	45	44	NA	NA	1	1	1	low
35	2	5	NA	NA	73	63	NA	NA	18	20	NA	NA	142	144	NA	NA	1	1	1	low
36	2	5	1	NA	70	57	64	NA	0	4	3	NA	96	92	96	NA	1	1	1	low
37	2	5	NA	NA	85	84	NA	NA	1	1	NA	NA	117	119	NA	NA	1	1	1	low
38	2	8	NA	NA	41	49	NA	NA	12	16	NA	NA	72	75	NA	NA	1	1	1	low
39	2	10	NA	NA	85	82	NA	NA	4	3	NA	NA	126	122	NA	NA	1	1	1	low
40	2	10	NA	NA	79	77	NA	NA	3	4	NA	NA	119	120	NA	NA	1	1	1	low
41	2	1	NA	NA	18	6	NA	NA	0	0	NA	NA	24	22	NA	NA	1	1	1	low
42	2	5	NA	NA	35	26	NA	NA	4	16	NA	NA	52	56	NA	NA	1	1	1	low
43	2	5	NA	NA	9	5	NA	NA	0	0	NA	NA	35	18	NA	NA	1	1	1	low
44	1	5	NA	NA	25	26	NA	NA	13	9	NA	NA	50	50	NA	NA	1	1	1	low
45	1	5	NA	NA	217	244	NA	NA	7	7	NA	NA	357	351	NA	NA	1	1	1	low
46	1	5	NA	NA	152	167	NA	NA	12	11	NA	NA	284	289	NA	NA	1	1	1	low
47	1	5	NA	NA	53	54	NA	NA	0	0	NA	NA	89	87	NA	NA	1	1	1	low
48	1	5	NA	NA	30	27	NA	NA	2	2	NA	NA	45	45	NA	NA	1	1	1	low
49	1	10	NA	NA	40	34	NA	NA	4	1	NA	NA	52	48	NA	NA	1	1	1	low
50	1	2	NA	NA	111	116	NA	NA	0	0	NA	NA	177	176	NA	NA	1	1	1	low
51	1	12	NA	NA	34	81	NA	NA	3	7	NA	NA	87	177	NA	NA	1	1	1	low
52	1	12	NA	NA	63	126	NA	NA	1	2	NA	NA	86	188	NA	NA	1	1	1	low
53	1	3	NA	NA	77	102	NA	NA	9	8	NA	NA	199	207	NA	NA	1	1	1	low
54	1	12	NA	NA	38	52	NA	NA	2	4	NA	NA	89	175	NA	NA	1	1	1	low
55	1	5	NA	NA	67	67	NA	NA	2	3	NA	NA	102	101	NA	NA	1	1	1	low
56	1	5	NA	NA	32	31	NA	NA	0	0	NA	NA	55	54	NA	NA	1	1	1	low
57	1	5	NA	NA	41	35	NA	NA	2	10	NA	NA	60	62	NA	NA	1	1	1	low
58	1	5	NA	NA	33	32	NA	NA	4	2	NA	NA	68	70	NA	NA	1	1	1	low
59	1	4	NA	NA	111	112	NA	NA	3	1	NA	NA	159	166	NA	NA	1	1	1	low
60	1	5	NA	NA	19	8	NA	NA	0	1	NA	NA	54	52	NA	NA	1	1	1	low
61	1	12	NA	NA	59	129	NA	NA	0	1	NA	NA	97	196	NA	NA	1	1	1	low
62	12	5	NA	NA	32	15	NA	NA	4	0	NA	NA	70	33	NA	NA	1	1	1	low
63	3	8	NA	NA	50	49	NA	NA	0	3	NA	NA	75	76	NA	NA	1	1	1	low
64	3	2	NA	NA	136	139	NA	NA	0	0	NA	NA	200	200	NA	NA	1	1	1	low
65	3	5	NA	NA	3	4	NA	NA	3	2	NA	NA	33	34	NA	NA	1	1	1	low
66	4	8	NA	NA	59	47	NA	NA	4	3	NA	NA	101	101	NA	NA	1	1	1	low
67	4	3	NA	NA	122	57	NA	NA	11	2	NA	NA	252	127	NA	NA	1	1	1	low
68	4	3	NA	NA	95	79	NA	NA	1	2	NA	NA	156	161	NA	NA	1	1	1	low
69	4	8	NA	NA	113	113	NA	NA	2	3	NA	NA	148	145	NA	NA	1	1	1	low
70	4	3	NA	NA	104	96	NA	NA	10	8	NA	NA	175	182	NA	NA	1	1	1	low
71	4	3	NA	NA	105	87	NA	NA	4	10	NA	NA	142	152	NA	NA	1	1	1	low
72	4	12	NA	NA	109	113	NA	NA	7	11	NA	NA	274	273	NA	NA	1	1	1	low
73	4	12	NA	NA	94	81	NA	NA	3	5	NA	NA	144	151	NA	NA	1	1	1	low
74	4	12	NA	NA	83	66	NA	NA	4	12	NA	NA	140	138	NA	NA	1	1	1	low
75	4	5	NA	NA	65	65	NA	NA	6	5	NA	NA	102	103	NA	NA	1	1	1	low
76	4	2	NA	NA	75	74	NA	NA	3	1	NA	NA	107	108	NA	NA	1	1	1	low
77	4	2	NA	NA	69	77	NA	NA	5	3	NA	NA	136	138	NA	NA	1	1	1	low
78	4	5	NA	NA	78	61	NA	NA	4	0	NA	NA	174	164	NA	NA	1	1	1	low
79	5	8	NA	NA	34	32	NA	NA	0	0	NA	NA	47	40	NA	NA	1	1	1	low
80	5	3	NA	NA	123	120	NA	NA	23	20	NA	NA	184	173	NA	NA	1	1	1	low
81	5	3	NA	NA	109	102	NA	NA	8	11	NA	NA	158	158	NA	NA	1	1	1	low
82	5	8	NA	NA	17	24	NA	NA	0	1	NA	NA	34	34	NA	NA	1	1	1	low
83	5	10	NA	NA	83	76	NA	NA	8	14	NA	NA	154	150	NA	NA	1	1	1	low
84	5	8	NA	NA	153	170	NA	NA	0	0	NA	NA	186	196	NA	NA	1	1	1	low
85	5	8	NA	NA	29	37	NA	NA	9	6	NA	NA	73	73	NA	NA	1	1	1	low
86	5	8	NA	NA	47	46	NA	NA	20	15	NA	NA	75	70	NA	NA	1	1	1	low
87	5	8	NA	NA	67	80	NA	NA	0	0	NA	NA	161	153	NA	NA	1	1	1	low
88	5	10	NA	NA	35	37	NA	NA	2	2	NA	NA	62	61	NA	NA	1	1	1	low
89	5	8	NA	NA	51	54	NA	NA	0	5	NA	NA	103	100	NA	NA	1	1	1	low
90	2	5	NA	NA	48	35	NA	NA	2	2	NA	NA	118	120	NA	NA	1	1	1	low
91	5	8	NA	NA	74	82	NA	NA	2	6	NA	NA	121	128	NA	NA	1	1	1	low
92	5	8	NA	NA	52	54	NA	NA	14	24	NA	NA	170	171	NA	NA	1	1	1	low
93	5	8	NA	NA	33	38	NA	NA	4	1	NA	NA	54	55	NA	NA	1	1	1	low
94	5	8	NA	NA	48	59	NA	NA	1	11	NA	NA	100	104	NA	NA	1	1	1	low
95	5	8	NA	NA	45	51	NA	NA	4	6	NA	NA	104	102	NA	NA	1	1	1	low
96	8	10	NA	NA	82	86	NA	NA	13	11	NA	NA	177	171	NA	NA	1	1	1	low
97	10	8	NA	NA	106	120	NA	NA	1	4	NA	NA	188	189	NA	NA	1	1	1	low
98	10	4	NA	NA	82	90	NA	NA	7	5	NA	NA	141	138	NA	NA	1	1	1	low
99	10	3	NA	NA	81	82	NA	NA	9	16	NA	NA	138	149	NA	NA	1	1	1	low
100	10	8	NA	NA	115	127	NA	NA	2	5	NA	NA	204	198	NA	NA	1	1	1	low
101	10	5	NA	NA	74	88	NA	NA	7	9	NA	NA	158	155	NA	NA	1	1	1	low
102	2	8	NA	NA	56	56	NA	NA	0	5	NA	NA	79	84	NA	NA	1	1	1	low
103	2	8	NA	NA	45	49	NA	NA	0	2	NA	NA	82	78	NA	NA	1	1	1	low
104	1	8	NA	NA	128	139	NA	NA	17	8	NA	NA	178	183	NA	NA	1	1	1	low
105	1	2	NA	NA	160	152	NA	NA	6	16	NA	NA	274	266	NA	NA	2	0	NA	low
106	1	2	NA	NA	155	141	NA	NA	6	4	NA	NA	216	196	NA	NA	2	0	NA	low
107	1	2	NA	NA	145	155	NA	NA	3	3	NA	NA	180	190	NA	NA	2	0	NA	low
108	1	2	NA	NA	123	107	NA	NA	9	8	NA	NA	250	250	NA	NA	2	0	NA	low
109	3	4	NA	NA	78	78	NA	NA	1	2	NA	NA	142	139	NA	NA	2	0	NA	low
110	3	5	NA	NA	105	105	NA	NA	4	2	NA	NA	111	110	NA	NA	2	0	NA	low
111	3	5	NA	NA	81	94	NA	NA	3	0	NA	NA	119	116	NA	NA	2	0	NA	low
112	3	5	NA	NA	83	79	NA	NA	4	1	NA	NA	116	116	NA	NA	2	0	NA	low
113	3	5	NA	NA	79	80	NA	NA	5	3	NA	NA	87	86	NA	NA	2	0	NA	low
114	3	5	NA	NA	134	147	NA	NA	3	3	NA	NA	155	163	NA	NA	2	0	NA	low
115	3	5	NA	NA	67	68	NA	NA	1	0	NA	NA	98	106	NA	NA	2	0	NA	low
116	3	5	NA	NA	61	63	NA	NA	0	2	NA	NA	70	72	NA	NA	2	0	NA	low
117	3	5	NA	NA	265	244	NA	NA	14	13	NA	NA	526	511	NA	NA	2	0	NA	low
118	3	2	NA	NA	20	26	NA	NA	0	1	NA	NA	39	47	NA	NA	2	0	NA	low
119	3	2	NA	NA	85	76	NA	NA	15	27	NA	NA	111	110	NA	NA	2	0	NA	low
120	3	8	NA	NA	8	4	NA	NA	0	1	NA	NA	8	8	NA	NA	3	1	2	moderate-balance
121	3	8	NA	NA	78	61	NA	NA	19	27	NA	NA	142	139	NA	NA	3	1	2	moderate-balance
122	6	8	NA	NA	98	73	NA	NA	9	23	NA	NA	135	143	NA	NA	3	1	2	moderate-balance
123	7	8	NA	NA	222	132	NA	NA	12	18	NA	NA	279	191	NA	NA	3	1	2	moderate-balance
125	6	8	NA	NA	29	24	NA	NA	7	8	NA	NA	47	50	NA	NA	3	1	2	moderate-balance
126	6	8	NA	NA	72	65	NA	NA	22	29	NA	NA	132	135	NA	NA	3	1	2	moderate-balance
127	7	8	NA	NA	286	138	NA	NA	66	77	NA	NA	550	371	NA	NA	3	1	2	moderate-balance
128	6	8	NA	NA	129	111	NA	NA	20	28	NA	NA	201	207	NA	NA	3	1	2	moderate-balance
129	7	6	8	NA	122	111	72	NA	10	20	37	NA	209	213	201	NA	3	1	2	moderate-balance
130	3	6	4	8	23	52	45	33	68	45	52	69	168	160	165	181	3	1	2	moderate-balance
131	5	8	NA	NA	216	86	NA	NA	92	59	NA	NA	425	220	NA	NA	3	1	2	moderate-balance
134	3	6	4	8	55	55	54	53	49	57	53	59	183	177	178	185	3	1	2	moderate-balance
135	1	5	2	8	110	99	114	62	62	64	59	90	198	201	208	205	3	1	2	moderate-balance
136	7	6	NA	NA	269	248	NA	NA	29	41	NA	NA	328	325	NA	NA	3	1	2	moderate-balance
137	5	8	NA	NA	150	144	NA	NA	30	39	NA	NA	215	217	NA	NA	3	1	2	moderate-balance
138	7	8	NA	NA	584	508	NA	NA	75	111	NA	NA	914	915	NA	NA	3	1	2	moderate-balance
139	7	5	NA	NA	65	54	NA	NA	1	1	NA	NA	70	69	NA	NA	3	1	2	moderate-balance
140	4	8	NA	NA	48	45	NA	NA	8	4	NA	NA	67	73	NA	NA	3	1	2	moderate-balance
141	4	6	8	NA	57	57	53	NA	3	1	5	NA	62	59	64	NA	3	1	2	moderate-balance
142	6	8	NA	NA	98	87	NA	NA	26	32	NA	NA	144	143	NA	NA	3	1	2	moderate-balance
143	7	8	NA	NA	163	127	NA	NA	18	33	NA	NA	200	195	NA	NA	3	1	2	moderate-balance
146	1	3	NA	NA	124	104	NA	NA	10	7	NA	NA	191	167	NA	NA	4	0	NA	low
147	1	3	NA	NA	112	61	NA	NA	5	1	NA	NA	176	90	NA	NA	4	0	NA	low
148	1	3	NA	NA	182	183	NA	NA	5	11	NA	NA	224	247	NA	NA	4	0	NA	low
149	1	3	NA	NA	130	118	NA	NA	4	3	NA	NA	174	182	NA	NA	4	0	NA	low
150	1	3	NA	NA	165	146	NA	NA	13	18	NA	NA	227	228	NA	NA	4	0	NA	low
151	2	3	NA	NA	177	170	NA	NA	16	11	NA	NA	211	209	NA	NA	4	0	NA	low
152	1	6	NA	NA	22	13	NA	NA	1	0	NA	NA	37	37	NA	NA	5	0	NA	low
153	2	6	NA	NA	17	10	NA	NA	3	1	NA	NA	57	63	NA	NA	5	0	NA	low
154	2	6	NA	NA	48	19	NA	NA	5	0	NA	NA	63	65	NA	NA	5	0	NA	low
155	3	6	NA	NA	45	35	NA	NA	10	3	NA	NA	98	105	NA	NA	5	0	NA	low
156	3	6	NA	NA	125	49	NA	NA	9	2	NA	NA	165	157	NA	NA	5	0	NA	low
157	4	6	NA	NA	39	25	NA	NA	12	3	NA	NA	92	95	NA	NA	5	0	NA	low
158	4	6	NA	NA	73	18	NA	NA	8	3	NA	NA	133	76	NA	NA	5	0	NA	low
159	5	6	NA	NA	77	55	NA	NA	6	8	NA	NA	150	140	NA	NA	5	0	NA	low
160	5	6	NA	NA	106	76	NA	NA	8	9	NA	NA	157	163	NA	NA	5	0	NA	low
169	6	1	NA	NA	79	67	NA	NA	1	2	NA	NA	108	110	NA	NA	6	1	3	low
170	6	1	3	7	362	304	64	20	8	6	20	7	541	556	272	136	6	1	3	low
171	6	1	3	NA	311	287	74	NA	4	7	8	NA	568	563	286	NA	6	1	3	low
172	6	7	NA	NA	74	12	NA	NA	2	0	NA	NA	135	42	NA	NA	6	1	3	low
173	6	3	NA	NA	114	19	NA	NA	2	9	NA	NA	207	105	NA	NA	6	1	3	low
174	6	3	NA	NA	196	101	NA	NA	9	44	NA	NA	419	431	NA	NA	6	1	3	low
175	3	2	NA	NA	138	175	NA	NA	11	2	NA	NA	240	234	NA	NA	6	1	3	low
176	3	4	NA	NA	79	79	NA	NA	19	18	NA	NA	225	236	NA	NA	6	1	3	low
177	3	5	NA	NA	55	31	NA	NA	35	16	NA	NA	238	237	NA	NA	6	1	3	low
187	6	11	NA	NA	205	22	NA	NA	248	49	NA	NA	521	173	NA	NA	7	0	NA	moderate-balance
188	6	11	NA	NA	55	28	NA	NA	23	11	NA	NA	138	129	NA	NA	7	0	NA	moderate-balance
189	4	7	11	NA	34	54	30	NA	40	46	35	NA	141	152	140	NA	7	0	NA	moderate-balance
190	4	11	NA	NA	1	1	NA	NA	0	0	NA	NA	16	18	NA	NA	7	0	NA	moderate-balance
191	4	11	NA	NA	6	4	NA	NA	8	2	NA	NA	30	26	NA	NA	7	0	NA	moderate-balance
192	4	11	NA	NA	41	16	NA	NA	14	18	NA	NA	98	101	NA	NA	7	0	NA	moderate-balance
193	4	11	NA	NA	6	1	NA	NA	1	0	NA	NA	12	12	NA	NA	7	0	NA	moderate-balance
194	4	11	NA	NA	2	1	NA	NA	1	1	NA	NA	11	14	NA	NA	7	0	NA	moderate-balance
195	4	11	NA	NA	33	10	NA	NA	19	6	NA	NA	143	73	NA	NA	7	0	NA	moderate-balance
196	4	11	NA	NA	10	4	NA	NA	2	4	NA	NA	46	52	NA	NA	7	0	NA	moderate-balance
197	4	11	NA	NA	51	25	NA	NA	24	16	NA	NA	121	122	NA	NA	7	0	NA	moderate-balance
198	4	11	NA	NA	5	1	NA	NA	0	0	NA	NA	20	21	NA	NA	7	0	NA	moderate-balance
199	4	11	NA	NA	1	1	NA	NA	1	0	NA	NA	11	12	NA	NA	7	0	NA	moderate-balance
200	4	11	NA	NA	4	1	NA	NA	6	3	NA	NA	41	40	NA	NA	7	0	NA	moderate-balance
201	9	11	NA	NA	12	0	NA	NA	6	1	NA	NA	28	28	NA	NA	7	0	NA	moderate-balance
202	9	11	NA	NA	16	9	NA	NA	0	2	NA	NA	41	45	NA	NA	7	0	NA	moderate-balance
203	9	11	NA	NA	54	8	NA	NA	16	5	NA	NA	136	45	NA	NA	7	0	NA	moderate-balance
204	9	11	NA	NA	77	22	NA	NA	23	3	NA	NA	171	92	NA	NA	7	0	NA	moderate-balance
205	9	11	NA	NA	45	11	NA	NA	15	9	NA	NA	89	85	NA	NA	7	0	NA	moderate-balance
206	9	11	NA	NA	58	4	NA	NA	33	3	NA	NA	143	47	NA	NA	7	0	NA	moderate-balance
207	9	11	NA	NA	86	8	NA	NA	33	3	NA	NA	167	42	NA	NA	7	0	NA	moderate-balance
208	9	11	NA	NA	8	2	NA	NA	6	2	NA	NA	23	24	NA	NA	7	0	NA	moderate-balance
209	9	11	NA	NA	14	3	NA	NA	5	2	NA	NA	30	30	NA	NA	7	0	NA	moderate-balance
210	9	11	NA	NA	11	3	NA	NA	3	2	NA	NA	23	23	NA	NA	7	0	NA	moderate-balance
211	2	11	NA	NA	36	11	NA	NA	11	9	NA	NA	163	109	NA	NA	7	0	NA	moderate-balance
212	2	11	NA	NA	25	21	NA	NA	21	28	NA	NA	119	128	NA	NA	7	0	NA	moderate-balance
213	2	11	NA	NA	5	3	NA	NA	2	0	NA	NA	27	18	NA	NA	7	0	NA	moderate-balance
214	2	11	NA	NA	13	6	NA	NA	7	5	NA	NA	61	66	NA	NA	7	0	NA	moderate-balance
215	2	11	NA	NA	39	8	NA	NA	12	2	NA	NA	208	98	NA	NA	7	0	NA	moderate-balance
216	2	11	NA	NA	20	5	NA	NA	9	6	NA	NA	127	82	NA	NA	7	0	NA	moderate-balance
217	7	11	NA	NA	54	6	NA	NA	34	13	NA	NA	191	97	NA	NA	7	0	NA	moderate-balance
218	7	11	NA	NA	98	9	NA	NA	59	17	NA	NA	215	98	NA	NA	7	0	NA	moderate-balance
219	7	11	NA	NA	103	8	NA	NA	88	17	NA	NA	268	95	NA	NA	7	0	NA	moderate-balance
220	7	11	NA	NA	121	14	NA	NA	64	13	NA	NA	355	100	NA	NA	7	0	NA	moderate-balance
221	7	11	NA	NA	55	19	NA	NA	10	2	NA	NA	119	59	NA	NA	7	0	NA	moderate-balance
222	10	11	NA	NA	91	21	NA	NA	59	23	NA	NA	231	120	NA	NA	7	0	NA	moderate-balance
223	10	11	NA	NA	36	8	NA	NA	23	13	NA	NA	118	85	NA	NA	7	0	NA	moderate-balance
224	10	11	NA	NA	19	9	NA	NA	7	2	NA	NA	73	71	NA	NA	7	0	NA	moderate-balance
225	10	11	NA	NA	17	8	NA	NA	14	7	NA	NA	78	74	NA	NA	7	0	NA	moderate-balance
226	8	11	NA	NA	11	5	NA	NA	21	8	NA	NA	77	77	NA	NA	7	0	NA	moderate-balance
227	8	11	NA	NA	61	10	NA	NA	37	10	NA	NA	211	107	NA	NA	7	0	NA	moderate-balance
228	8	11	NA	NA	38	4	NA	NA	41	13	NA	NA	206	91	NA	NA	7	0	NA	moderate-balance
229	5	11	NA	NA	71	15	NA	NA	32	15	NA	NA	181	105	NA	NA	7	0	NA	moderate-balance
230	5	11	NA	NA	13	5	NA	NA	14	10	NA	NA	42	39	NA	NA	7	0	NA	moderate-balance
231	5	11	NA	NA	76	7	NA	NA	20	6	NA	NA	199	95	NA	NA	7	0	NA	moderate-balance
232	5	11	NA	NA	45	19	NA	NA	7	14	NA	NA	101	97	NA	NA	7	0	NA	moderate-balance
233	5	11	NA	NA	34	23	NA	NA	8	7	NA	NA	79	79	NA	NA	7	0	NA	moderate-balance
234	5	11	NA	NA	59	7	NA	NA	31	15	NA	NA	212	112	NA	NA	7	0	NA	moderate-balance
235	5	11	NA	NA	20	5	NA	NA	1	3	NA	NA	47	47	NA	NA	7	0	NA	moderate-balance
236	5	11	NA	NA	57	26	NA	NA	4	9	NA	NA	102	100	NA	NA	7	0	NA	moderate-balance
237	5	11	NA	NA	13	11	NA	NA	0	1	NA	NA	28	28	NA	NA	7	0	NA	moderate-balance
238	5	11	NA	NA	8	2	NA	NA	1	3	NA	NA	14	14	NA	NA	7	0	NA	moderate-balance
239	1	11	NA	NA	91	13	NA	NA	50	6	NA	NA	293	100	NA	NA	7	0	NA	moderate-balance
240	1	11	NA	NA	46	13	NA	NA	19	11	NA	NA	96	47	NA	NA	7	0	NA	moderate-balance
241	1	11	NA	NA	98	20	NA	NA	54	18	NA	NA	300	102	NA	NA	7	0	NA	moderate-balance
242	1	11	NA	NA	58	19	NA	NA	16	6	NA	NA	165	87	NA	NA	7	0	NA	moderate-balance
243	3	11	NA	NA	79	21	NA	NA	50	11	NA	NA	215	97	NA	NA	7	0	NA	moderate-balance
244	3	11	NA	NA	77	19	NA	NA	43	14	NA	NA	204	104	NA	NA	7	0	NA	moderate-balance
245	3	11	NA	NA	120	41	NA	NA	64	22	NA	NA	322	163	NA	NA	7	0	NA	moderate-balance
275	2	1	NA	NA	510	239	NA	NA	4	7	NA	NA	541	271	NA	NA	8	0	NA	low
276	2	1	NA	NA	156	124	NA	NA	3	9	NA	NA	182	182	NA	NA	8	0	NA	low
277	2	1	NA	NA	70	60	NA	NA	1	4	NA	NA	77	77	NA	NA	8	0	NA	low
278	2	1	NA	NA	118	107	NA	NA	3	2	NA	NA	131	134	NA	NA	8	0	NA	low
279	2	1	NA	NA	242	79	NA	NA	4	1	NA	NA	255	86	NA	NA	8	0	NA	low
281	3	1	NA	NA	1354	413	NA	NA	6	7	NA	NA	1437	460	NA	NA	8	0	NA	low
282	5	1	NA	NA	83	223	NA	NA	13	23	NA	NA	207	402	NA	NA	9	1	4	moderate-balance
283	5	1	NA	NA	42	96	NA	NA	10	15	NA	NA	114	225	NA	NA	9	1	4	moderate-balance
284	5	1	NA	NA	20	55	NA	NA	2	5	NA	NA	40	77	NA	NA	9	1	4	moderate-balance
285	5	1	NA	NA	54	107	NA	NA	6	23	NA	NA	114	221	NA	NA	9	1	4	moderate-balance
286	5	2	NA	NA	82	290	NA	NA	11	49	NA	NA	156	466	NA	NA	9	1	4	moderate-balance
287	5	2	NA	NA	67	245	NA	NA	12	41	NA	NA	148	438	NA	NA	9	1	4	moderate-balance
288	5	3	NA	NA	82	256	NA	NA	10	10	NA	NA	143	280	NA	NA	9	1	4	moderate-balance
289	5	3	NA	NA	100	399	NA	NA	48	53	NA	NA	238	478	NA	NA	9	1	4	moderate-balance
290	5	4	NA	NA	22	101	NA	NA	9	4	NA	NA	63	121	NA	NA	9	1	4	moderate-balance
291	1	3	NA	NA	32	88	NA	NA	6	7	NA	NA	56	105	NA	NA	9	1	4	moderate-balance
298	2	8	NA	NA	45	9	NA	NA	20	35	NA	NA	67	62	NA	NA	10	0	NA	large-imbalance
299	2	8	NA	NA	131	59	NA	NA	48	60	NA	NA	207	200	NA	NA	10	0	NA	large-imbalance
300	4	8	NA	NA	42	8	NA	NA	2	6	NA	NA	59	30	NA	NA	10	0	NA	large-imbalance
301	6	8	NA	NA	43	18	NA	NA	16	35	NA	NA	86	88	NA	NA	10	0	NA	large-imbalance
302	1	8	NA	NA	70	42	NA	NA	25	48	NA	NA	115	119	NA	NA	10	0	NA	large-imbalance
303	1	8	NA	NA	288	85	NA	NA	48	57	NA	NA	424	214	NA	NA	10	0	NA	large-imbalance
304	7	8	NA	NA	120	54	NA	NA	32	80	NA	NA	205	204	NA	NA	10	0	NA	large-imbalance
305	5	8	NA	NA	53	37	NA	NA	15	49	NA	NA	89	133	NA	NA	10	0	NA	large-imbalance
306	3	8	NA	NA	231	28	NA	NA	138	156	NA	NA	393	199	NA	NA	10	0	NA	large-imbalance
307	3	8	NA	NA	141	11	NA	NA	72	110	NA	NA	246	127	NA	NA	10	0	NA	large-imbalance
310	9	10	NA	NA	43	32	NA	NA	20	3	NA	NA	193	100	NA	NA	11	1	5	moderate-balance
311	9	10	NA	NA	130	30	NA	NA	17	9	NA	NA	373	187	NA	NA	11	1	5	moderate-balance
313	5	10	NA	NA	59	52	NA	NA	7	7	NA	NA	119	120	NA	NA	11	1	5	moderate-balance
314	8	10	NA	NA	451	158	NA	NA	50	31	NA	NA	627	315	NA	NA	11	1	5	moderate-balance
315	7	10	NA	NA	19	6	NA	NA	0	0	NA	NA	27	24	NA	NA	11	1	5	moderate-balance
316	2	10	NA	NA	76	62	NA	NA	14	11	NA	NA	174	180	NA	NA	11	1	5	moderate-balance
317	2	10	NA	NA	54	23	NA	NA	0	0	NA	NA	65	34	NA	NA	11	1	5	moderate-balance
318	2	10	NA	NA	11	8	NA	NA	1	4	NA	NA	30	29	NA	NA	11	1	5	moderate-balance
319	2	10	NA	NA	4	6	NA	NA	5	3	NA	NA	19	21	NA	NA	11	1	5	moderate-balance
320	6	10	NA	NA	7	0	NA	NA	1	1	NA	NA	20	20	NA	NA	11	1	5	moderate-balance
321	6	10	NA	NA	38	24	NA	NA	11	4	NA	NA	87	41	NA	NA	11	1	5	moderate-balance
323	6	10	NA	NA	15	1	NA	NA	1	1	NA	NA	33	18	NA	NA	11	1	5	moderate-balance
325	1	3	NA	NA	40	54	NA	NA	4	2	NA	NA	92	96	NA	NA	11	1	5	moderate-balance
326	9	1	NA	NA	110	99	NA	NA	41	32	NA	NA	339	338	NA	NA	11	1	5	moderate-balance
327	8	1	NA	NA	351	201	NA	NA	73	95	NA	NA	589	582	NA	NA	11	1	5	moderate-balance
328	4	7	NA	NA	7	9	NA	NA	0	5	NA	NA	21	21	NA	NA	11	1	5	moderate-balance
329	3	7	NA	NA	92	13	NA	NA	96	19	NA	NA	295	100	NA	NA	12	0	NA	moderate-balance
330	3	7	NA	NA	43	13	NA	NA	19	11	NA	NA	97	47	NA	NA	12	0	NA	moderate-balance
331	3	7	NA	NA	93	15	NA	NA	54	18	NA	NA	300	102	NA	NA	12	0	NA	moderate-balance
332	3	7	NA	NA	59	19	NA	NA	36	22	NA	NA	165	87	NA	NA	12	0	NA	moderate-balance
333	6	7	NA	NA	127	31	NA	NA	92	27	NA	NA	360	179	NA	NA	12	0	NA	moderate-balance
334	6	7	NA	NA	68	27	NA	NA	56	25	NA	NA	153	152	NA	NA	12	0	NA	moderate-balance
335	6	7	NA	NA	88	15	NA	NA	0	0	NA	NA	300	96	NA	NA	12	0	NA	moderate-balance
336	2	7	NA	NA	84	11	NA	NA	84	15	NA	NA	428	109	NA	NA	12	0	NA	moderate-balance
337	2	7	NA	NA	114	48	NA	NA	92	21	NA	NA	360	184	NA	NA	12	0	NA	moderate-balance
338	2	7	NA	NA	196	72	NA	NA	46	26	NA	NA	752	375	NA	NA	12	0	NA	moderate-balance
339	4	7	NA	NA	119	21	NA	NA	95	11	NA	NA	321	97	NA	NA	12	0	NA	moderate-balance
340	4	7	NA	NA	120	41	NA	NA	63	5	NA	NA	301	104	NA	NA	12	0	NA	moderate-balance
341	4	7	NA	NA	117	19	NA	NA	64	22	NA	NA	322	163	NA	NA	12	0	NA	moderate-balance
342	1	7	NA	NA	68	9	NA	NA	6	5	NA	NA	208	54	NA	NA	12	0	NA	moderate-balance
343	5	7	NA	NA	46	13	NA	NA	14	7	NA	NA	140	61	NA	NA	12	0	NA	moderate-balance
344	1	5	NA	NA	75	20	NA	NA	28	4	NA	NA	200	102	NA	NA	13	0	NA	moderate-imbalance
345	1	5	NA	NA	58	19	NA	NA	16	6	NA	NA	165	87	NA	NA	13	0	NA	moderate-imbalance
346	1	5	NA	NA	76	13	NA	NA	45	3	NA	NA	199	100	NA	NA	13	0	NA	moderate-imbalance
347	2	5	NA	NA	79	21	NA	NA	36	5	NA	NA	215	97	NA	NA	13	0	NA	moderate-imbalance
348	2	5	NA	NA	120	41	NA	NA	35	9	NA	NA	322	163	NA	NA	13	0	NA	moderate-imbalance
349	2	5	NA	NA	77	19	NA	NA	37	5	NA	NA	204	104	NA	NA	13	0	NA	moderate-imbalance
350	4	5	NA	NA	110	25	NA	NA	67	12	NA	NA	301	96	NA	NA	13	0	NA	moderate-imbalance
351	4	5	NA	NA	131	31	NA	NA	72	14	NA	NA	359	179	NA	NA	13	0	NA	moderate-imbalance
352	4	5	NA	NA	66	31	NA	NA	41	13	NA	NA	153	152	NA	NA	13	0	NA	moderate-imbalance
353	3	5	NA	NA	98	32	NA	NA	33	7	NA	NA	267	121	NA	NA	13	0	NA	moderate-imbalance
354	3	5	NA	NA	84	20	NA	NA	34	4	NA	NA	250	136	NA	NA	13	0	NA	moderate-imbalance
355	3	5	NA	NA	108	33	NA	NA	16	6	NA	NA	341	185	NA	NA	13	0	NA	moderate-imbalance
356	4	3	5	NA	23	16	15	NA	4	8	6	NA	34	42	39	NA	14	1	6	moderate-balance
357	2	5	NA	NA	38	27	NA	NA	20	19	NA	NA	144	152	NA	NA	14	1	6	moderate-balance
358	3	5	NA	NA	5	2	NA	NA	6	6	NA	NA	28	27	NA	NA	14	1	6	moderate-balance
359	1	4	5	NA	9	2	4	NA	5	7	6	NA	17	18	17	NA	14	1	6	moderate-balance
360	1	4	5	NA	11	8	4	NA	1	2	0	NA	17	15	16	NA	14	1	6	moderate-balance
361	4	1	NA	NA	10	8	NA	NA	4	4	NA	NA	16	15	NA	NA	14	1	6	moderate-balance
362	2	4	NA	NA	23	16	NA	NA	1	7	NA	NA	33	34	NA	NA	14	1	6	moderate-balance
363	2	1	NA	NA	8	3	NA	NA	3	2	NA	NA	22	19	NA	NA	14	1	6	moderate-balance
364	4	5	NA	NA	3	4	NA	NA	0	0	NA	NA	6	6	NA	NA	14	1	6	moderate-balance
365	4	5	NA	NA	2	3	NA	NA	5	2	NA	NA	18	19	NA	NA	14	1	6	moderate-balance
366	4	1	NA	NA	12	15	NA	NA	8	12	NA	NA	20	27	NA	NA	14	1	6	moderate-balance
367	1	2	NA	NA	216	186	NA	NA	39	49	NA	NA	259	260	NA	NA	15	0	NA	moderate-balance
370	4	5	2	NA	226	219	184	NA	48	51	59	NA	282	281	283	NA	15	0	NA	moderate-balance
372	2	3	NA	NA	103	223	NA	NA	0	2	NA	NA	157	319	NA	NA	15	0	NA	moderate-balance
373	2	3	NA	NA	92	104	NA	NA	0	0	NA	NA	159	160	NA	NA	15	0	NA	moderate-balance
374	1	2	4	NA	621	613	589	NA	51	44	46	NA	680	668	690	NA	16	0	NA	moderate-balance
376	3	4	NA	NA	2430	2324	NA	NA	157	157	NA	NA	2624	2617	NA	NA	16	0	NA	moderate-balance
377	3	4	NA	NA	123	127	NA	NA	6	7	NA	NA	141	143	NA	NA	16	0	NA	moderate-balance
378	3	4	NA	NA	62	60	NA	NA	3	2	NA	NA	68	69	NA	NA	16	0	NA	moderate-balance
379	7	2	8	NA	199	270	267	NA	127	50	50	NA	335	336	336	NA	17	1	7	moderate-imbalance
380	7	8	NA	NA	188	195	NA	NA	21	0	NA	NA	212	208	NA	NA	17	1	7	moderate-imbalance
382	7	2	8	NA	162	465	448	NA	40	63	78	NA	210	552	568	NA	17	1	7	moderate-imbalance
383	7	8	NA	NA	172	186	NA	NA	81	56	NA	NA	260	265	NA	NA	17	1	7	moderate-imbalance
384	7	2	8	NA	158	147	119	NA	47	169	169	NA	225	404	378	NA	17	1	7	moderate-imbalance
385	7	2	NA	NA	478	480	NA	NA	38	23	NA	NA	555	545	NA	NA	17	1	7	moderate-imbalance
387	7	2	NA	NA	86	243	NA	NA	42	54	NA	NA	131	319	NA	NA	17	1	7	moderate-imbalance
389	7	3	NA	NA	3089	2825	NA	NA	223	410	NA	NA	3371	3335	NA	NA	17	1	7	moderate-imbalance
390	2	8	NA	NA	313	338	NA	NA	96	89	NA	NA	426	445	NA	NA	17	1	7	moderate-imbalance
391	3	2	NA	NA	2861	2799	NA	NA	615	575	NA	NA	3772	3782	NA	NA	17	1	7	moderate-imbalance
393	7	2	NA	NA	306	325	NA	NA	161	116	NA	NA	488	485	NA	NA	17	1	7	moderate-imbalance
394	7	2	NA	NA	29	35	NA	NA	7	4	NA	NA	36	39	NA	NA	17	1	7	moderate-imbalance
395	4	5	7	NA	4569	4697	4861	NA	1275	1257	976	NA	6015	6076	6022	NA	17	1	7	moderate-imbalance
396	7	6	NA	NA	5278	5215	NA	NA	1572	1678	NA	NA	7090	7081	NA	NA	17	1	7	moderate-imbalance
397	7	1	NA	NA	8642	8731	NA	NA	191	192	NA	NA	9081	9120	NA	NA	17	1	7	moderate-imbalance
398	1	2	NA	NA	2256	2114	NA	NA	503	572	NA	NA	2808	2791	NA	NA	17	1	7	moderate-imbalance
399	3	18	NA	NA	119	131	NA	NA	27	18	NA	NA	156	157	NA	NA	18	1	8	moderate-balance
400	1	3	NA	NA	10	23	NA	NA	10	3	NA	NA	34	34	NA	NA	18	1	8	moderate-balance
402	1	4	NA	NA	41	54	NA	NA	16	24	NA	NA	112	111	NA	NA	18	1	8	moderate-balance
403	1	13	NA	NA	0	10	NA	NA	7	4	NA	NA	30	30	NA	NA	18	1	8	moderate-balance
404	3	18	NA	NA	5	10	NA	NA	3	2	NA	NA	26	23	NA	NA	18	1	8	moderate-balance
405	1	17	NA	NA	2	9	NA	NA	4	3	NA	NA	15	15	NA	NA	18	1	8	moderate-balance
406	1	11	18	NA	35	69	64	NA	22	20	14	NA	108	111	104	NA	18	1	8	moderate-balance
407	1	10	18	NA	21	40	37	NA	18	18	15	NA	73	73	73	NA	18	1	8	moderate-balance
408	1	2	NA	NA	9	12	NA	NA	7	12	NA	NA	46	44	NA	NA	18	1	8	moderate-balance
409	2	7	NA	NA	8	15	NA	NA	0	0	NA	NA	21	21	NA	NA	18	1	8	moderate-balance
410	17	19	NA	NA	11	16	NA	NA	4	3	NA	NA	33	37	NA	NA	18	1	8	moderate-balance
411	1	2	NA	NA	3	10	NA	NA	0	3	NA	NA	16	19	NA	NA	18	1	8	moderate-balance
412	2	14	NA	NA	10	5	NA	NA	3	11	NA	NA	20	18	NA	NA	18	1	8	moderate-balance
413	1	9	NA	NA	5	7	NA	NA	2	1	NA	NA	17	17	NA	NA	18	1	8	moderate-balance
414	5	10	NA	NA	40	37	NA	NA	12	7	NA	NA	67	62	NA	NA	18	1	8	moderate-balance
415	1	10	NA	NA	6	15	NA	NA	1	7	NA	NA	25	29	NA	NA	18	1	8	moderate-balance
416	6	18	NA	NA	16	20	NA	NA	4	6	NA	NA	40	40	NA	NA	18	1	8	moderate-balance
417	2	16	NA	NA	18	23	NA	NA	2	1	NA	NA	29	31	NA	NA	18	1	8	moderate-balance
418	1	3	NA	NA	8	12	NA	NA	2	0	NA	NA	26	22	NA	NA	18	1	8	moderate-balance
419	1	3	NA	NA	50	80	NA	NA	38	37	NA	NA	152	158	NA	NA	18	1	8	moderate-balance
420	1	4	NA	NA	6	14	NA	NA	4	3	NA	NA	19	21	NA	NA	18	1	8	moderate-balance
421	12	18	NA	NA	41	78	NA	NA	21	37	NA	NA	87	166	NA	NA	18	1	8	moderate-balance
422	1	17	NA	NA	11	19	NA	NA	19	17	NA	NA	46	47	NA	NA	18	1	8	moderate-balance
423	4	18	NA	NA	39	26	NA	NA	10	8	NA	NA	70	48	NA	NA	18	1	8	moderate-balance
424	4	20	NA	NA	15	18	NA	NA	4	5	NA	NA	28	32	NA	NA	18	1	8	moderate-balance
425	3	10	NA	NA	222	107	NA	NA	76	50	NA	NA	426	209	NA	NA	18	1	8	moderate-balance
426	10	15	NA	NA	13	15	NA	NA	11	10	NA	NA	34	33	NA	NA	18	1	8	moderate-balance
427	2	18	NA	NA	87	103	NA	NA	40	32	NA	NA	139	142	NA	NA	18	1	8	moderate-balance
428	9	21	22	NA	59	56	63	NA	38	39	34	NA	121	121	126	NA	18	1	8	moderate-balance
429	1	3	10	NA	62	79	87	NA	34	21	45	NA	140	134	136	NA	18	1	8	moderate-balance
430	8	10	NA	NA	13	8	NA	NA	3	4	NA	NA	19	20	NA	NA	18	1	8	moderate-balance
431	1	2	NA	NA	14	42	NA	NA	13	12	NA	NA	49	91	NA	NA	18	1	8	moderate-balance
432	1	7	10	NA	31	75	66	NA	15	13	15	NA	104	108	103	NA	18	1	8	moderate-balance
433	13	18	NA	NA	46	48	NA	NA	9	7	NA	NA	105	99	NA	NA	18	1	8	moderate-balance
434	1	4	NA	NA	63	11	NA	NA	6	3	NA	NA	100	51	NA	NA	19	1	9	moderate-balance
435	1	4	NA	NA	114	34	NA	NA	10	1	NA	NA	183	62	NA	NA	19	1	9	moderate-balance
436	1	4	NA	NA	52	16	NA	NA	5	1	NA	NA	72	33	NA	NA	19	1	9	moderate-balance
437	1	4	NA	NA	115	33	NA	NA	55	27	NA	NA	195	93	NA	NA	19	1	9	moderate-balance
438	2	4	NA	NA	175	20	NA	NA	42	18	NA	NA	218	72	NA	NA	19	1	9	moderate-balance
439	1	3	NA	NA	123	133	NA	NA	26	14	NA	NA	164	166	NA	NA	19	1	9	moderate-balance
440	3	4	NA	NA	63	50	NA	NA	16	28	NA	NA	87	90	NA	NA	19	1	9	moderate-balance
441	1	4	NA	NA	69	22	NA	NA	17	4	NA	NA	101	52	NA	NA	19	1	9	moderate-balance
442	1	4	NA	NA	79	20	NA	NA	26	17	NA	NA	133	64	NA	NA	19	1	9	moderate-balance
443	1	4	NA	NA	41	15	NA	NA	16	15	NA	NA	65	62	NA	NA	19	1	9	moderate-balance
444	1	4	NA	NA	37	24	NA	NA	11	17	NA	NA	64	62	NA	NA	19	1	9	moderate-balance
445	1	4	NA	NA	50	26	NA	NA	12	11	NA	NA	85	86	NA	NA	19	1	9	moderate-balance
446	2	4	NA	NA	182	43	NA	NA	39	10	NA	NA	235	79	NA	NA	19	1	9	moderate-balance
447	1	3	4	NA	95	118	16	NA	36	40	17	NA	222	220	74	NA	19	1	9	moderate-balance
449	1	2	NA	NA	71	73	NA	NA	8	1	NA	NA	95	105	NA	NA	20	1	10	moderate-balance
450	2	7	NA	NA	44	40	NA	NA	1	1	NA	NA	53	53	NA	NA	20	1	10	moderate-balance
451	3	8	NA	NA	276	287	NA	NA	24	12	NA	NA	346	343	NA	NA	20	1	10	moderate-balance
452	2	8	NA	NA	343	338	NA	NA	10	14	NA	NA	440	443	NA	NA	20	1	10	moderate-balance
453	5	10	NA	NA	281	285	NA	NA	27	8	NA	NA	344	346	NA	NA	20	1	10	moderate-balance
454	5	6	NA	NA	296	305	NA	NA	18	12	NA	NA	352	348	NA	NA	20	1	10	moderate-balance
455	6	2	NA	NA	316	308	NA	NA	13	18	NA	NA	353	355	NA	NA	20	1	10	moderate-balance
456	7	8	NA	NA	288	285	NA	NA	24	23	NA	NA	444	434	NA	NA	20	1	10	moderate-balance
457	5	8	NA	NA	36	40	NA	NA	14	8	NA	NA	63	63	NA	NA	20	1	10	moderate-balance
458	2	5	8	NA	56	62	54	NA	8	5	12	NA	81	77	81	NA	20	1	10	moderate-balance
459	4	5	NA	NA	364	338	NA	NA	10	42	NA	NA	414	419	NA	NA	20	1	10	moderate-balance
460	1	5	NA	NA	131	150	NA	NA	26	34	NA	NA	404	401	NA	NA	20	1	10	moderate-balance
461	5	10	NA	NA	320	338	NA	NA	34	10	NA	NA	392	394	NA	NA	20	1	10	moderate-balance
462	5	9	NA	NA	230	241	NA	NA	17	8	NA	NA	282	281	NA	NA	20	1	10	moderate-balance
463	5	10	NA	NA	276	291	NA	NA	25	15	NA	NA	338	340	NA	NA	20	1	10	moderate-balance
464	3	5	NA	NA	438	239	NA	NA	48	11	NA	NA	574	285	NA	NA	21	1	11	low
465	1	5	NA	NA	152	205	NA	NA	22	11	NA	NA	241	247	NA	NA	21	1	11	low
466	1	2	NA	NA	52	44	NA	NA	7	4	NA	NA	118	116	NA	NA	21	1	11	low
467	2	5	NA	NA	160	94	NA	NA	5	1	NA	NA	232	114	NA	NA	21	1	11	low
468	2	4	NA	NA	78	67	NA	NA	7	7	NA	NA	367	389	NA	NA	21	1	11	low
470	4	7	NA	NA	65	9	NA	NA	11	8	NA	NA	78	40	NA	NA	22	1	12	moderate-balance
471	4	7	NA	NA	16	6	NA	NA	23	25	NA	NA	43	40	NA	NA	22	1	12	moderate-balance
472	5	7	NA	NA	82	39	NA	NA	8	1	NA	NA	90	41	NA	NA	22	1	12	moderate-balance
473	5	7	NA	NA	48	18	NA	NA	10	20	NA	NA	63	66	NA	NA	22	1	12	moderate-balance
474	3	7	NA	NA	1652	1366	NA	NA	153	164	NA	NA	2102	2026	NA	NA	22	1	12	moderate-balance
475	4	2	NA	NA	87	29	NA	NA	27	10	NA	NA	118	39	NA	NA	22	1	12	moderate-balance
477	4	3	NA	NA	111	117	NA	NA	49	43	NA	NA	160	161	NA	NA	22	1	12	moderate-balance
479	4	3	NA	NA	247	294	NA	NA	54	27	NA	NA	338	338	NA	NA	22	1	12	moderate-balance
480	4	1	NA	NA	164	151	NA	NA	65	78	NA	NA	230	232	NA	NA	22	1	12	moderate-balance
481	4	1	NA	NA	249	263	NA	NA	46	32	NA	NA	304	305	NA	NA	22	1	12	moderate-balance
482	4	1	NA	NA	142	384	NA	NA	39	130	NA	NA	192	560	NA	NA	22	1	12	moderate-balance
483	5	6	NA	NA	41	125	NA	NA	3	3	NA	NA	46	135	NA	NA	22	1	12	moderate-balance
484	3	6	NA	NA	22	44	NA	NA	3	1	NA	NA	25	46	NA	NA	22	1	12	moderate-balance
485	3	6	NA	NA	140	141	NA	NA	11	17	NA	NA	162	162	NA	NA	22	1	12	moderate-balance
486	3	6	NA	NA	132	132	NA	NA	17	12	NA	NA	154	154	NA	NA	22	1	12	moderate-balance
487	3	6	NA	NA	116	148	NA	NA	97	58	NA	NA	245	245	NA	NA	22	1	12	moderate-balance
523	2	5	NA	NA	1228	1228	NA	NA	16	11	NA	NA	1274	1266	NA	NA	23	0	NA	low
524	2	5	NA	NA	1239	1254	NA	NA	11	6	NA	NA	1280	1288	NA	NA	23	0	NA	low
525	4	5	NA	NA	1679	1650	NA	NA	16	17	NA	NA	1731	1718	NA	NA	23	0	NA	low
526	4	5	NA	NA	2362	2359	NA	NA	7	10	NA	NA	2419	2413	NA	NA	23	0	NA	low
527	1	5	NA	NA	2619	2620	NA	NA	13	13	NA	NA	2691	2704	NA	NA	23	0	NA	low
528	3	5	NA	NA	3980	3972	NA	NA	8	4	NA	NA	4118	4122	NA	NA	23	0	NA	low
529	1	8	NA	NA	28	29	NA	NA	0	0	NA	NA	32	34	NA	NA	24	1	13	low
530	1	8	NA	NA	44	38	NA	NA	8	7	NA	NA	55	55	NA	NA	24	1	13	low
531	1	8	NA	NA	60	45	NA	NA	0	0	NA	NA	87	76	NA	NA	24	1	13	low
532	1	8	NA	NA	36	32	NA	NA	1	1	NA	NA	44	43	NA	NA	24	1	13	low
533	1	8	NA	NA	107	111	NA	NA	9	5	NA	NA	152	166	NA	NA	24	1	13	low
535	5	8	NA	NA	21	12	NA	NA	14	17	NA	NA	43	40	NA	NA	24	1	13	low
536	5	8	NA	NA	43	46	NA	NA	0	0	NA	NA	63	66	NA	NA	24	1	13	low
537	2	8	NA	NA	27	21	NA	NA	1	2	NA	NA	30	30	NA	NA	24	1	13	low
538	2	8	NA	NA	35	25	NA	NA	0	0	NA	NA	38	40	NA	NA	24	1	13	low
539	2	8	NA	NA	7	8	NA	NA	8	6	NA	NA	17	16	NA	NA	24	1	13	low
540	3	8	NA	NA	11	8	NA	NA	0	0	NA	NA	11	13	NA	NA	24	1	13	low
541	6	1	NA	NA	19	12	NA	NA	2	3	NA	NA	21	18	NA	NA	24	1	13	low
542	6	1	NA	NA	53	45	NA	NA	4	4	NA	NA	69	69	NA	NA	24	1	13	low
543	6	1	NA	NA	17	13	NA	NA	18	24	NA	NA	37	42	NA	NA	24	1	13	low
544	6	1	3	NA	5	9	15	NA	0	0	0	NA	17	18	16	NA	24	1	13	low
545	7	2	NA	NA	29	22	NA	NA	8	12	NA	NA	40	41	NA	NA	24	1	13	low
546	7	6	NA	NA	22	20	NA	NA	2	3	NA	NA	25	25	NA	NA	24	1	13	low
547	3	6	NA	NA	10	9	NA	NA	0	1	NA	NA	11	11	NA	NA	24	1	13	low
548	4	1	NA	NA	13	12	NA	NA	1	0	NA	NA	16	16	NA	NA	24	1	13	low
549	8	7	NA	NA	48	46	NA	NA	6	8	NA	NA	73	71	NA	NA	25	1	14	moderate-balance
550	8	7	NA	NA	31	19	NA	NA	2	6	NA	NA	51	49	NA	NA	25	1	14	moderate-balance
553	8	7	NA	NA	122	127	NA	NA	38	23	NA	NA	191	184	NA	NA	25	1	14	moderate-balance
554	8	7	NA	NA	35	29	NA	NA	3	9	NA	NA	67	67	NA	NA	25	1	14	moderate-balance
555	8	7	NA	NA	36	29	NA	NA	16	22	NA	NA	80	82	NA	NA	25	1	14	moderate-balance
556	8	7	NA	NA	11	15	NA	NA	10	9	NA	NA	30	29	NA	NA	25	1	14	moderate-balance
557	8	7	NA	NA	57	72	NA	NA	16	19	NA	NA	115	122	NA	NA	25	1	14	moderate-balance
558	8	7	NA	NA	18	35	NA	NA	6	8	NA	NA	32	58	NA	NA	25	1	14	moderate-balance
559	8	7	NA	NA	124	122	NA	NA	48	31	NA	NA	186	179	NA	NA	25	1	14	moderate-balance
560	8	7	NA	NA	29	27	NA	NA	10	2	NA	NA	55	51	NA	NA	25	1	14	moderate-balance
561	8	7	NA	NA	33	38	NA	NA	4	5	NA	NA	68	70	NA	NA	25	1	14	moderate-balance
563	8	7	NA	NA	317	328	NA	NA	85	57	NA	NA	506	513	NA	NA	25	1	14	moderate-balance
564	8	7	NA	NA	49	202	NA	NA	12	32	NA	NA	92	380	NA	NA	25	1	14	moderate-balance
567	8	6	9	NA	49	60	48	NA	10	11	4	NA	75	78	76	NA	25	1	14	moderate-balance
568	8	6	NA	NA	21	19	NA	NA	14	17	NA	NA	43	45	NA	NA	25	1	14	moderate-balance
569	8	5	3	NA	56	58	14	NA	10	18	8	NA	79	112	36	NA	25	1	14	moderate-balance
570	8	5	NA	NA	52	54	NA	NA	13	7	NA	NA	114	114	NA	NA	25	1	14	moderate-balance
571	8	2	NA	NA	120	95	NA	NA	24	16	NA	NA	175	170	NA	NA	25	1	14	moderate-balance
572	8	2	NA	NA	35	31	NA	NA	5	5	NA	NA	64	66	NA	NA	25	1	14	moderate-balance
573	8	2	NA	NA	14	13	NA	NA	2	0	NA	NA	23	30	NA	NA	25	1	14	moderate-balance
574	8	1	9	NA	70	76	29	NA	1	0	0	NA	110	106	47	NA	25	1	14	moderate-balance
575	8	1	NA	NA	40	42	NA	NA	13	7	NA	NA	78	87	NA	NA	25	1	14	moderate-balance
576	7	6	NA	NA	113	130	NA	NA	29	22	NA	NA	178	183	NA	NA	25	1	14	moderate-balance
577	7	6	NA	NA	113	113	NA	NA	11	16	NA	NA	148	145	NA	NA	25	1	14	moderate-balance
578	7	6	NA	NA	336	374	NA	NA	82	104	NA	NA	697	688	NA	NA	25	1	14	moderate-balance
579	7	6	NA	NA	98	81	NA	NA	24	36	NA	NA	170	171	NA	NA	25	1	14	moderate-balance
580	7	4	NA	NA	117	107	NA	NA	93	162	NA	NA	298	303	NA	NA	25	1	14	moderate-balance
581	7	3	9	NA	74	65	60	NA	12	18	6	NA	122	121	129	NA	25	1	14	moderate-balance
583	7	3	9	NA	47	59	79	NA	24	21	2	NA	98	99	189	NA	25	1	14	moderate-balance
584	7	1	NA	NA	72	70	NA	NA	2	1	NA	NA	118	123	NA	NA	25	1	14	moderate-balance
585	7	1	9	NA	71	71	51	NA	2	2	3	NA	127	131	130	NA	25	1	14	moderate-balance
586	7	1	NA	NA	57	50	NA	NA	8	6	NA	NA	84	77	NA	NA	25	1	14	moderate-balance
587	7	1	NA	NA	45	75	NA	NA	1	0	NA	NA	114	126	NA	NA	25	1	14	moderate-balance
588	7	1	NA	NA	23	25	NA	NA	7	3	NA	NA	45	45	NA	NA	25	1	14	moderate-balance
589	5	3	NA	NA	38	25	NA	NA	5	22	NA	NA	61	64	NA	NA	25	1	14	moderate-balance
590	5	3	NA	NA	15	15	NA	NA	0	0	NA	NA	20	20	NA	NA	25	1	14	moderate-balance
591	5	3	NA	NA	27	15	NA	NA	2	10	NA	NA	43	40	NA	NA	25	1	14	moderate-balance
594	8	9	NA	NA	20	8	NA	NA	7	4	NA	NA	35	23	NA	NA	25	1	14	moderate-balance
595	8	9	NA	NA	55	27	NA	NA	5	1	NA	NA	111	108	NA	NA	25	1	14	moderate-balance
597	8	9	NA	NA	16	9	NA	NA	3	2	NA	NA	31	30	NA	NA	25	1	14	moderate-balance
598	7	1	9	NA	20	22	21	NA	4	4	2	NA	56	57	57	NA	25	1	14	moderate-balance
599	7	9	NA	NA	183	74	NA	NA	10	4	NA	NA	314	154	NA	NA	25	1	14	moderate-balance
600	7	9	NA	NA	60	43	NA	NA	12	8	NA	NA	137	140	NA	NA	25	1	14	moderate-balance
601	3	9	NA	NA	15	12	NA	NA	1	0	NA	NA	27	25	NA	NA	25	1	14	moderate-balance
602	1	9	NA	NA	35	10	NA	NA	1	0	NA	NA	60	60	NA	NA	25	1	14	moderate-balance
603	1	9	NA	NA	14	9	NA	NA	0	0	NA	NA	20	20	NA	NA	25	1	14	moderate-balance
604	1	9	NA	NA	32	29	NA	NA	2	5	NA	NA	55	57	NA	NA	25	1	14	moderate-balance
605	1	9	NA	NA	43	16	NA	NA	0	1	NA	NA	98	49	NA	NA	25	1	14	moderate-balance
606	1	9	NA	NA	10	4	NA	NA	0	0	NA	NA	20	20	NA	NA	25	1	14	moderate-balance
607	1	9	NA	NA	34	25	NA	NA	0	0	NA	NA	48	49	NA	NA	25	1	14	moderate-balance
608	1	2	NA	NA	50	65	NA	NA	1	1	NA	NA	68	72	NA	NA	26	1	15	low
609	1	2	NA	NA	123	132	NA	NA	3	2	NA	NA	151	153	NA	NA	26	1	15	low
610	1	3	NA	NA	272	285	NA	NA	0	0	NA	NA	299	301	NA	NA	26	1	15	low
611	1	4	NA	NA	271	291	NA	NA	0	0	NA	NA	295	305	NA	NA	26	1	15	low
612	2	4	NA	NA	236	221	NA	NA	19	19	NA	NA	260	243	NA	NA	26	1	15	low
619	14	16	NA	NA	42	32	NA	NA	21	3	NA	NA	193	100	NA	NA	27	1	16	moderate-balance
620	14	16	NA	NA	129	29	NA	NA	17	10	NA	NA	373	187	NA	NA	27	1	16	moderate-balance
621	8	16	NA	NA	18	4	NA	NA	0	2	NA	NA	25	25	NA	NA	27	1	16	moderate-balance
622	8	16	NA	NA	55	49	NA	NA	7	7	NA	NA	119	120	NA	NA	27	1	16	moderate-balance
623	8	6	16	NA	171	329	135	NA	56	147	85	NA	350	707	363	NA	27	1	16	moderate-balance
624	8	16	NA	NA	558	240	NA	NA	84	31	NA	NA	943	461	NA	NA	27	1	16	moderate-balance
625	12	16	NA	NA	397	121	NA	NA	52	34	NA	NA	627	315	NA	NA	27	1	16	moderate-balance
626	11	16	NA	NA	19	6	NA	NA	0	0	NA	NA	27	24	NA	NA	27	1	16	moderate-balance
627	7	16	NA	NA	504	156	NA	NA	153	86	NA	NA	854	418	NA	NA	27	1	16	moderate-balance
628	7	16	NA	NA	298	103	NA	NA	205	100	NA	NA	728	355	NA	NA	27	1	16	moderate-balance
629	15	16	NA	NA	284	121	NA	NA	146	73	NA	NA	725	363	NA	NA	27	1	16	moderate-balance
630	15	16	NA	NA	238	91	NA	NA	233	115	NA	NA	780	389	NA	NA	27	1	16	moderate-balance
631	6	16	NA	NA	380	150	NA	NA	192	93	NA	NA	827	410	NA	NA	27	1	16	moderate-balance
632	13	16	NA	NA	480	236	NA	NA	136	44	NA	NA	1012	500	NA	NA	27	1	16	moderate-balance
633	5	16	NA	NA	195	68	NA	NA	28	16	NA	NA	417	204	NA	NA	27	1	16	moderate-balance
634	3	16	NA	NA	8	4	NA	NA	3	4	NA	NA	30	29	NA	NA	27	1	16	moderate-balance
635	9	16	NA	NA	27	20	NA	NA	11	4	NA	NA	87	41	NA	NA	27	1	16	moderate-balance
636	9	16	NA	NA	7	0	NA	NA	1	1	NA	NA	20	20	NA	NA	27	1	16	moderate-balance
637	9	16	NA	NA	14	1	NA	NA	1	1	NA	NA	33	18	NA	NA	27	1	16	moderate-balance
638	14	2	NA	NA	111	99	NA	NA	40	32	NA	NA	339	338	NA	NA	27	1	16	moderate-balance
639	8	4	NA	NA	20	12	NA	NA	4	7	NA	NA	39	36	NA	NA	27	1	16	moderate-balance
640	3	10	NA	NA	30	21	NA	NA	3	3	NA	NA	47	47	NA	NA	27	1	16	moderate-balance
641	3	10	NA	NA	31	36	NA	NA	15	8	NA	NA	77	73	NA	NA	27	1	16	moderate-balance
642	7	2	NA	NA	550	222	NA	NA	90	49	NA	NA	857	435	NA	NA	27	1	16	moderate-balance
643	15	14	NA	NA	100	29	NA	NA	30	28	NA	NA	220	104	NA	NA	27	1	16	moderate-balance
644	1	14	NA	NA	164	35	NA	NA	39	45	NA	NA	223	111	NA	NA	27	1	16	moderate-balance
645	1	14	NA	NA	302	105	NA	NA	19	22	NA	NA	386	195	NA	NA	27	1	16	moderate-balance
646	1	14	NA	NA	305	53	NA	NA	20	56	NA	NA	436	231	NA	NA	27	1	16	moderate-balance
647	1	6	NA	NA	129	27	NA	NA	2	2	NA	NA	225	74	NA	NA	28	0	NA	low
648	1	6	NA	NA	82	56	NA	NA	2	4	NA	NA	155	156	NA	NA	28	0	NA	low
649	1	6	NA	NA	43	7	NA	NA	3	1	NA	NA	67	23	NA	NA	28	0	NA	low
650	2	6	NA	NA	85	26	NA	NA	23	7	NA	NA	218	73	NA	NA	28	0	NA	low
651	2	6	NA	NA	115	87	NA	NA	2	2	NA	NA	327	325	NA	NA	28	0	NA	low
652	2	6	NA	NA	87	71	NA	NA	8	6	NA	NA	215	209	NA	NA	28	0	NA	low
654	3	6	NA	NA	129	77	NA	NA	28	38	NA	NA	169	170	NA	NA	28	0	NA	low
655	4	6	NA	NA	76	24	NA	NA	5	2	NA	NA	117	63	NA	NA	28	0	NA	low
656	4	6	NA	NA	408	88	NA	NA	59	13	NA	NA	724	181	NA	NA	28	0	NA	low
657	4	6	NA	NA	155	109	NA	NA	23	32	NA	NA	259	250	NA	NA	28	0	NA	low
658	5	6	NA	NA	64	24	NA	NA	2	0	NA	NA	127	58	NA	NA	28	0	NA	low
659	5	6	NA	NA	69	38	NA	NA	9	7	NA	NA	220	148	NA	NA	28	0	NA	low
660	5	6	NA	NA	100	50	NA	NA	4	8	NA	NA	209	207	NA	NA	28	0	NA	low
661	5	3	NA	NA	167	176	NA	NA	36	38	NA	NA	253	250	NA	NA	29	1	17	low
662	6	3	NA	NA	241	230	NA	NA	1	1	NA	NA	281	282	NA	NA	29	1	17	low
663	6	3	NA	NA	36	33	NA	NA	0	0	NA	NA	41	38	NA	NA	29	1	17	low
664	5	1	NA	NA	337	343	NA	NA	0	0	NA	NA	443	440	NA	NA	29	1	17	low
665	4	1	NA	NA	40	44	NA	NA	0	0	NA	NA	53	53	NA	NA	29	1	17	low
666	4	5	NA	NA	317	315	NA	NA	0	0	NA	NA	434	444	NA	NA	29	1	17	low
667	2	5	NA	NA	288	271	NA	NA	0	0	NA	NA	343	346	NA	NA	29	1	17	low


## PART B: Selected empirical priors specific to outcome and intervention-comparison type studied in each network (Turner et al., 2015 - PMID: 25475839)

Network	 Mean	SD	Median	Third.q
1	-2.35	1.6	0.09679	0.2762
2	-2.29	1.58	0.1028	0.2894
3	-2.06	1.51	0.1292	0.3477
4	-2.49	1.52	0.08408	0.2277
5	-2.12	1.53	0.1217	0.3318
6	-2.06	1.51	0.1292	0.3477
7	-2.06	1.51	0.1292	0.3477
8	-2.78	1.6	0.06296	0.1797
9	-1.51	1.27	0.2235	0.5138
10	-2.06	1.51	0.1292	0.3477
11	-2.06	1.51	0.1292	0.3477
12	-2.06	1.51	0.1292	0.3477
13	-2.06	1.51	0.1292	0.3477
14	-2.06	1.51	0.1292	0.3477
15	-2.00	1.58	0.1373	0.3868
16	-2.29	1.58	0.1028	0.2894
17	-2.06	1.51	0.1292	0.3477
18	-3.71	1.74	0.02487	0.0778
19	-2.12	1.53	0.1217	0.3318
20	-2.29	1.58	0.1028	0.2894
21	-2.06	1.51	0.1292	0.3477
22	-2.14	1.74	0.1196	0.374
23	-3.95	1.79	0.01957	0.06327
24	-2.06	1.51	0.1292	0.3477
25	-2.12	1.53	0.1217	0.3318
26	-2.73	1.58	0.06618	0.1864
27	-2.06	1.51	0.1292	0.3477
28	-2.06	1.51	0.1292	0.3477
29	-2.73	1.58	0.06618	0.1864
